# Supplementary material for: Clinical Study of Aspirin and Zileuton on Biomarkers of Tobacco-Related Carcinogenesis in Current Smokers
Source: Cancers (Basel). 2022 Jun 11;14(12):2893. doi: 10.3390/cancers14122893 (PMC9221101; doi:10.3390/cancers14122893)
Supplement: Supplementary file 1 [file cancers-14-02893-s001.zip]

Archive with 2 entries (2 files):
- cancers-1713958-supplementary.pdf
- Copy of JCI Insight Garland 11-17-21 Excel  Tables S3-9.xlsx
